# Supplementary material for: Reduced Presence of SARS-CoV-2 microRNA-like Small RNA in the Serum of Patients with Post-Acute Sequelae SARS-CoV-2 Infection
Source: Microorganisms. 2025 Jan 9;13(1):126. doi: 10.3390/microorganisms13010126 (PMC11767842; doi:10.3390/microorganisms13010126)
Supplement: Supplementary file 1 [file microorganisms-13-00126-s001.zip]

Archive with 1 entries (1 files):
- microorganisms-3412034-supplementary.pdf
